# Supplementary material for: Divergent Roles of SOG Family Genes in Salt Tolerance: A Comparative Genomics Study Between Barley and Rice
Source: Plants (Basel). 2026 May 25;15(11):1620. doi: 10.3390/plants15111620 (PMC13258844; doi:10.3390/plants15111620)
Supplement: Supplementary file 1 [file plants-15-01620-s001.zip]

Archive with 2 entries (2 files):
- Supplementary Tables.xlsx
- Supplementary Figure.pptx
